# Supplementary material for: Construction of gene causal regulatory networks using microarray data with the coefficient of intrinsic dependence
Source: Bot Stud. 2019 Sep 11;60:22. doi: 10.1186/s40529-019-0268-8 (PMC6738364; doi:10.1186/s40529-019-0268-8)
Supplement: Supplementary file 2 — Additional file 2: Table S1. The list of 122 bHLH-related probess in the microarray. The ones recognize the G-box in their targets’ promoter regions (Gonzalez 2015) are classified as the ‘Source’ genes; the ones containing G-box sequences in their promoter regions are classified as the ‘Target’ genes. ‘in.degree’ is the number of directed edge(s) using the probe as the target; ‘out.degree’ is the number of directed edge(s) using the probe as the source; ‘total.degree’ = ’in.degree’ + ’out.degree’. Table S2. The resulting sub-networks for bHLH source probes. [file 40529_2019_268_MOESM2_ESM.xlsx]

## Sheet: TableS1
Table S1. The list of 122 bHLH-related probess in the microarray. The ones recognize the G-box in their targets' promoter regions (Gonzalez 2015) are classified as the 'Source' genes; the ones containing G-box sequences in their promoter regions are classified as the 'Target' genes. 'in.degree' is the number of directed edge(s) using the probe as the target; 'out.degree' is the number of directed…
Gene.ID	GeneBack.Accession	AffymetrixProbeID	Source	Target	in.degree	out.degree	total.degree
OsbHLH001-1 (OsICE2)	AK102594.1	Os.13595.1.S1_at		*	NA	NA	0
OsbHLH001-2 (OsICE2)	BI796438	Os.13595.2.S1_x_at		*	NA	NA	0
OsbHLH002 (OsICE1)	AK109915.1	Os.56356.1.S1_at		*	NA	NA	0
OsbHLH003 (RAI1)	AK103779.1	Os.5860.1.S1_at		*	4	0	4
OsbHLH004-1	AK063669.1	Os.46563.1.S1_at		*	2	0	2
OsbHLH004-2	AK063669.1	Os.46563.1.S1_a_at		*	NA	NA	0
OsbHLH006 (RERJ1)	AB040744.1	Os.6043.1.S1_at		*	3	0	3
OsbHLH008	AK064943.1	Os.3825.1.S1_at	*	*	0	1	1
OsbHLH009 (OsMYC)	AY536428.1	Os.46443.1.S1_at	*	*	0	1	1
OsbHLH010	AK064946.1	Os.46956.1.S1_at	*	*	0	1	1
OsbHLH013 (OSB1/Ra)	AB021079.1	Os.2233.1.S1_at	*	*	0	1	1
OsbHLH015	AK111704.1	Os.49810.1.S1_at	*	*	0	1	1
OsbHLH016 (OSB2)	AB021080.1	Os.57542.1.S1_at	*	*	1	2	3
OsbHLH018	AK120539.1	Os.7441.1.S1_at	*	*	5	6	9
OsbHLH020	AK107190.1	Os.54959.1.S1_at	*	*	0	1	1
OsbHLH024-1	AK106333.1	Os.10316.1.S1_at	*	*	1	2	3
OsbHLH024-2	BM038927	Os.26054.1.S1_s_at	*	*	0	1	1
OsbHLH024-3	BM038927	Os.26054.1.S1_at	*	*	0	1	1
OsbHLH025-1	AK102964.1	Os.32770.1.S1_x_at	*	*	4	2	6
OsbHLH025-2	AK102964.1	Os.32770.1.S1_at	*	*	3	2	4
OsbHLH028	AK107675.1	Os.55212.1.S1_at	*	*	0	1	1
OsbHLH031	AK100183.1	Os.5093.1.S1_at	*	*	0	1	1
OsbHLH032	AK071315.1	Os.16741.1.S1_a_at	*	*	0	1	1
OsbHLH033-1	AK072417.1	Os.8796.1.S2_s_at	*	*	7	3	9
OsbHLH033-2	AK065024.1	Os.8796.2.S1_a_at	*	*	0	1	1
OsbHLH034	AK068228.1	Os.52592.1.S1_at	*	*	0	1	1
OsbHLH035	AK106292.1	Os.1443.1.S1_a_at	*		0	1	1
OsbHLH036	AK110619.1	Os.56950.1.S1_at	*	*	0	1	1
OsbHLH037	AK068593.1	Os.26488.1.S1_at	*		0	1	1
OsbHLH038	AK109616.1	Os.56209.1.S1_at	*	*	0	1	1
OsbHLH040	AK106649.1	Os.54743.1.S1_at	*	*	0	1	1
OsbHLH044	AK107555.1	Os.31303.1.S1_at	*	*	1	1	2
OsbHLH045	AK058809.1	Os.46600.1.S1_at	*		0	1	1
OsbHLH047	AK107626.1	Os.55174.1.S1_at	*	*	0	1	1
OsbHLH048	AK107898.1	Os.55338.1.S1_at	*	*	0	1	1
OsbHLH049	AK060695.1	Os.51109.1.S1_at	*	*	4	3	7
OsbHLH050	AK062895.1	Os.51474.1.S1_at	*	*	0	1	1
OsbHLH056-1 (OsIRO2)	AK073385.1	Os.12498.1.S1_at	*		0	1	1
OsbHLH056-2 (OsIRO2)	AK104991.2	Os.12498.2.S1_at	*		0	1	1
OsbHLH057	AK068361.1	Os.26508.2.S1_a_at	*	*	0	1	1
OsbHLH058	AK063498.1	Os.49628.1.S1_at	*	*	0	1	1
OsbHLH059	AK103434.1	Os.17893.1.S1_at	*		0	1	1
OsbHLH060	AK102951.1	Os.18333.1.S1_at	*	*	8	7	15
OsbHLH061	AK068017.1	Os.27243.1.S1_at	*	*	0	1	1
OsbHLH062 (OsbHLH1)	AY222337.1	Os.34549.1.S1_at	*		0	1	1
OsbHLH063 (OsIRO3)	AK068704.1	Os.9216.1.S1_at	*	*	0	1	1
OsbHLH064	AK069790.1	Os.52897.1.S1_at	*	*	0	1	1
OsbHLH065-1	AK059273.1	Os.6328.1.S1_at		*	NA	NA	0
OsbHLH065-2	AK107304.1	Os.55009.1.S1_at		*	NA	NA	0
OsbHLH066-1	AK072833.1	Os.51847.1.S1_x_at		*	NA	NA	0
OsbHLH066-2	AK064057.1	Os.51847.2.S1_at		*	NA	NA	0
OsbHLH068	AK069366.1	Os.25006.1.A1_at		*	8	0	7
OsbHLH071	AK119493.1	Os.45859.1.S1_at		*	NA	NA	0
OsbHLH072	AK072848.1	Os.8589.1.S1_at		*	1	0	1
OsbHLH073-1	AK121917.1	Os.10063.1.S1_at		*	NA	NA	0
OsbHLH073-2	AK107340.1	Os.10063.2.S1_at		*	NA	NA	0
OsbHLH074	AK065732.1	Os.38009.1.S1_at		*	NA	NA	0
OsbHLH079-1	AK119183.1	Os.7751.1.S1_at	*	*	0	1	1
OsbHLH079-2	AK107038.1	Os.7751.2.S1_at	*	*	1	1	2
OsbHLH080	AK059041.1	Os.14318.1.S1_at	*	*	0	1	1
OsbHLH081_082	AK066188.1	Os.35707.1.S1_at	*		0	1	1
OsbHLH083	AK065864.1	Os.23082.1.S1_at	*		NA	NA	0
OsbHLH084	CB631822	Os.24540.1.A1_at	*	*	0	1	1
OsbHLH085	AK121418.1	Os.38400.1.S1_at	*		0	1	1
OsbHLH086-1	AK101279.1	Os.47378.1.S1_s_at	*	*	0	1	1
OsbHLH086-2	AK103853.1	Os.32526.1.S1_at	*	*	0	1	1
OsbHLH088	AK068324.1	Os.52614.1.S1_at	*	*	0	1	1
OsbHLH089	AK100177.1	Os.33544.1.S1_at	*	*	6	8	12
OsbHLH090	AK101063.1	Os.5763.1.S1_at	*		0	1	1
OsbHLH092-1	AK099291.1	Os.10830.1.S1_at	*		0	1	1
OsbHLH092-2	AK059036.1	Os.20775.1.S1_at	*		0	1	1
OsbHLH093	AK108605.1	Os.55703.1.S1_at	*	*	0	1	1
OsbHLH095	AK070970.1	Os.4952.1.S1_at	*	*	1	2	3
OsbHLH096 (OsPTH1)	AY238991.1	Os.8790.1.S1_a_at	*	*	0	1	1
OsbHLH098-1	AK067446.1	Os.27522.2.S1_at	*	*	0	1	1
OsbHLH098-2	AK068388.1	Os.27522.1.S1_x_at	*	*	0	1	1
OsbHLH099	AK066623.1	Os.8344.1.S1_at	*	*	0	1	1
OsbHLH102 (OsBP-5)	AK066763.1	Os.11675.1.A1_at	*		0	1	1
OsbHLH103	AK060505.1	Os.19229.1.S1_a_at	*	*	1	1	2
OsbHLH104-1	AK060245.1	Os.15089.1.S1_at	*	*	3	4	7
OsbHLH104-2	CF326413	Os.44516.1.S1_x_at	*	*	9	10	17
OsbHLH108	D43106	Os.23257.1.A1_at	*		0	1	1
OsbHLH109-1	AK068254.1	Os.12030.1.S1_at		*	10	0	9
OsbHLH109-2	AK121411.1	Os.50489.1.S1_at		*	NA	NA	0
OsbHLH110	AK110833.1	Os.49337.1.S1_at		*	NA	NA	0
OsbHLH111-1	AK068039.1	Os.7694.1.S1_at		*	NA	NA	0
OsbHLH111-2	AK062301.1	Os.51233.1.S1_at		*	NA	NA	0
OsbHLH111-3	AF467735.1	Os.57535.1.S1_at		*	2	0	2
OsbHLH111-4	AF467735.1	Os.57535.1.A1_at		*	NA	NA	0
OsbHLH112-1	AK100106.1	Os.5311.1.S1_at		*	NA	NA	0
OsbHLH112-2	AK120902.1	Os.20361.1.A1_at		*	NA	NA	0
OsbHLH113-1	CB624216	Os.27587.1.S1_at		*	NA	NA	0
OsbHLH113-2	CB624215	Os.46626.1.S1_x_at		*	NA	NA	0
OsbHLH118-1	AK109307.1	Os.25546.1.S1_at		*	NA	NA	0
OsbHLH118-2	AK100208.1	Os.32078.1.S1_at		*	NA	NA	0
OsbHLH120	AK070458.1	Os.51063.1.S1_at		*	NA	NA	0
OsbHLH123 (OsLAX/LAX1)	AB115668.1	Os.38423.1.S1_at		*	1	0	1
OsbHLH125	AK108587.1	Os.30617.1.S1_at		*	2	0	2
OsbHLH126	AK109662.1	Os.56232.1.S1_at		*	NA	NA	0
OsbHLH135	AK108042.1	Os.55414.1.S1_at	*	*	NA	NA	0
OsbHLH138	AK065674.1	Os.28061.1.S1_at		*	NA	NA	0
OsbHLH139-1	AK107002.1	Os.49098.1.S1_x_at		*	4	0	3
OsbHLH139-2	AK106848.1	Os.49098.2.S1_at		*	NA	NA	0
OsbHLH141 (EAT1)	AK119509.1	Os.49995.1.S1_at		*	NA	NA	0
OsbHLH142	AK106850.1	Os.54828.1.S1_at		*	1	0	1
OsbHLH144	AK108728.1	Os.30520.1.S1_at	*		NA	NA	0
OsbHLH145	AK107268.1	Os.54995.1.S1_at	*		0	1	1
OsbHLH148	AK071734.1	Os.7116.1.S1_at	*	*	0	1	1
OsbHLH149-1	AK099677.1	Os.14287.1.S1_at		*	12	0	11
OsbHLH149-2	AK099677.1	Os.14287.1.S1_a_at		*	NA	NA	0
OsbHLH151	AK106579.1	Os.31883.1.A1_at		*	NA	NA	0
OsbHLH152 (OsPIL1/OsPIL13)	AK105637.1	Os.5178.1.A1_s_at	*		0	1	1
OsbHLH155	AK063523.1	Os.11409.1.S1_at		*	NA	NA	0
OsbHLH157	AK110943.1	Os.15780.1.S1_at		*	1	0	1
OsbHLH158	AK058439.1	Os.50771.1.S1_at		*	NA	NA	0
OsbHLH160	AU031410	Os.18660.1.S1_x_at		*	NA	NA	0
OsbHLH161	AK062951.1	Os.51497.1.A1_s_at		*	NA	NA	0
OsbHLH162	AK063202.1	Os.11231.1.S1_at		*	NA	NA	0
OsbHLH165-1 (Rb)	U39866.1	Os.57500.1.S1_at	*	*	4	5	9
OsbHLH165-2 (Rb)	U39866.1	Os.57500.1.S1_x_at	*	*	2	2	4
OsbHLH166-1	AK073378.1	Os.53575.1.S1_at		*	NA	NA	0
OsbHLH166-2	AK073378.1	Os.53575.1.S1_s_at		*	1	0	1

## Sheet: TableS2
Table S2. The resulting sub-networks for bHLH source probes.
Source	Node 1	Node 2	Node 3	Node 4
OsbHLH089	OsbHLH018	OsbHLH109-1
OsbHLH024-1	OsbHLH006
OsbHLH092-1	OsbHLH089	OsbHLH109-1
OsbHLH102	OsbHLH109-1
OsbHLH056-1	OsbHLH025-1
OsbHLH056-2	OsbHLH109-1
OsbHLH080	OsbHLH004-1
OsbHLH035	OsbHLH068
OsbHLH104-1	OsbHLH104-2	OsbHLH139-1
OsbHLH032	OsbHLH104-1	OsbHLH024-1	OsbHLH165-1	OsbHLH125
OsbHLH059	OsbHLH060	OsbHLH025-1
OsbHLH060	OsbHLH104-2	OsbHLH060	OsbHLH165-1	OsbHLH139-1
OsbHLH103	OsbHLH104-2	OsbHLH103
OsbHLH092-2	OsbHLH104-2	OsbHLH149-1
OsbHLH013	OsbHLH125
OsbHLH083
OsbHLH108	OsbHLH049	OsbHLH165-1	OsbHLH033-1
OsbHLH084	OsbHLH033-1
OsbHLH024-3	OsbHLH004-1
OsbHLH024-2	OsbHLH006
OsbHLH037	OsbHLH068
OsbHLH057	OsbHLH149-1
OsbHLH061	OsbHLH109-1
OsbHLH098-2	OsbHLH104-2	OsbHLH109-1
OsbHLH098-1	OsbHLH003
OsbHLH144
OsbHLH044	OsbHLH049
OsbHLH086-2	OsbHLH018	OsbHLH149-1
OsbHLH025-2	OsbHLH025-1	OsbHLH033-1
OsbHLH025-1	OsbHLH025-2	OsbHLH033-1
OsbHLH089	OsbHLH018	OsbHLH109-1
OsbHLH062	OsbHLH149-1
OsbHLH081_082	OsbHLH068
OsbHLH008	OsbHLH060	OsbHLH149-1
OsbHLH085	OsbHLH018	OsbHLH165-2	OsbHLH060	OsbHLH111-3
OsbHLH104-2	OsbHLH104-1	OsbHLH139-1
OsbHLH009	OsbHLH018	OsbHLH060
OsbHLH045	OsbHLH068
OsbHLH010	OsbHLH109-1
OsbHLH086-1	OsbHLH149-1
OsbHLH095	OsbHLH003
OsbHLH058	OsbHLH033-1	OsbHLH025-2
OsbHLH015	OsbHLH003
OsbHLH031	OsbHLH104-1	OsbHLH033-1
OsbHLH049	OsbHLH089	OsbHLH068
OsbHLH050	OsbHLH072
OsbHLH152	OsbHLH060	OsbHLH157
OsbHLH034	OsbHLH149-1
OsbHLH088	OsbHLH049	OsbHLH109-1
OsbHLH064	OsbHLH025-1
OsbHLH040	OsbHLH049
OsbHLH020	OsbHLH095	OsbHLH123
OsbHLH145	OsbHLH109-1
OsbHLH047	OsbHLH089	OsbHLH068
OsbHLH028	OsbHLH149-1
OsbHLH048	OsbHLH044
OsbHLH135
OsbHLH093	OsbHLH166-2
OsbHLH038	OsbHLH068
OsbHLH036	OsbHLH068
OsbHLH165-1	OsbHLH089	OsbHLH165-1	OsbHLH142
OsbHLH165-2	OsbHLH104-2	OsbHLH165-2
OsbHLH016	OsbHLH104-2	OsbHLH016	OsbHLH111-3
OsbHLH090	OsbHLH033-1	OsbHLH025-2
OsbHLH148	OsbHLH006
OsbHLH018	OsbHLH089	OsbHLH060
OsbHLH079-1	OsbHLH089	OsbHLH149-1
OsbHLH079-2	OsbHLH060	OsbHLH079-2
OsbHLH099	OsbHLH003
OsbHLH096	OsbHLH104-2	OsbHLH139-1
OsbHLH033-1	OsbHLH149-1
OsbHLH033-2	OsbHLH104-2	OsbHLH149-1
OsbHLH063	OsbHLH149-1
